# Supplementary material for: The Role of a “Conservative” Resection Strategy After Neoadjuvant Treatment for Borderline/Locally Advanced PDAC with Arterial Involvement: A Single-Centre Retrospective Observational Study
Source: Cancers (Basel). 2026 Mar 4;18(5):830. doi: 10.3390/cancers18050830 (PMC12984494; doi:10.3390/cancers18050830)
Supplement: Supplementary file 1 [file cancers-18-00830-s001.zip]

Archive with 7 entries (4 files):
- SUPPLEMENTARY/
- SUPPLEMENTARY/supplementary.docx
- SUPPLEMENTARY/supplementary.pdf
- __MACOSX/
- __MACOSX/SUPPLEMENTARY/
- __MACOSX/SUPPLEMENTARY/._supplementary.docx
- __MACOSX/SUPPLEMENTARY/._supplementary.pdf
